# Supplementary material for: Identifying foreign language learning burnout: latent profiles, cutoff points, and an explainable web-based calculator
Source: Front Psychol. 2026 Jun 17;17:1836626. doi: 10.3389/fpsyg.2026.1836626 (PMC13318977; doi:10.3389/fpsyg.2026.1836626)
Supplement: Supplementary file 1 [file Data_Sheet_1.zip]

Archive with 11 entries (10 files):
- Supplementary Files/
- Supplementary Files/Supplementary File 1.docx
- Supplementary Files/Supplementary File 10.pdf
- Supplementary Files/Supplementary File 2.docx
- Supplementary Files/Supplementary File 3.xlsx
- Supplementary Files/Supplementary File 4.pdf
- Supplementary Files/Supplementary File 6.xlsx
- Supplementary Files/Supplementary File 7.xlsx
- Supplementary Files/Supplementary File 8.pdf
- Supplementary Files/Supplementary File 9.xlsx
- Supplementary Files/Supplenmentary File 5.xlsx
