# Supplementary material for: Identifying foreign language learning burnout: latent profiles, cutoff points, and an explainable web-based calculator
Source: Front Psychol. 2026 Jun 17;17:1836626. doi: 10.3389/fpsyg.2026.1836626 (PMC13318977; doi:10.3389/fpsyg.2026.1836626)
Supplement: Supplementary file 1 [file Data_Sheet_1.zip › Supplementary Files/Supplementary File 3.xlsx]

## Sheet: sheet 1
Variable	N	ShapiShapiro-Wilk		Distribution
		W statistic	P-value
AS	1127	0.964	<0.001	Non-normal
Engagement	1127	0.935	<0.001	Non-normal
TAS	1127	0.95	<0.001	Non-normal
FLE	1127	0.953	<0.001	Non-normal
EA	1127	0.983	<0.001	Non-normal
SD	1127	0.962	<0.001	Non-normal
Supplementary File 1: Normality test. Normality was assessed using the Shapiro–Wilk test (W statistic and p value).
