# Supplementary material for: Identifying foreign language learning burnout: latent profiles, cutoff points, and an explainable web-based calculator
Source: Front Psychol. 2026 Jun 17;17:1836626. doi: 10.3389/fpsyg.2026.1836626 (PMC13318977; doi:10.3389/fpsyg.2026.1836626)
Supplement: Supplementary file 1 [file Data_Sheet_1.zip › Supplementary Files/Supplementary File 6.xlsx]

## Sheet: Sheet
Best_Threshold	33.5
AUC	0.989633
CI_Lower	0.981305
CI_Upper	0.99796
Specificity	0.975181
Specificity_CI_Lower	0.925517
Specificity_CI_Upper	0.983454
Sensitivity	0.9375
Sensitivity_CI_Lower	0.91875
Sensitivity_CI_Upper	0.99375
Accuracy	0.969831
NPV	0.989507
NPV_CI_Lower	0.986402
NPV_CI_Upper	0.9989
PPV	0.862069
PPV_CI_Lower	0.684205
PPV_CI_Upper	0.90422
Precision	0.862069
Recall	0.9375
Supplementary File 3: ROC analysis of the total FLLB score
