# Supplementary material for: Identifying foreign language learning burnout: latent profiles, cutoff points, and an explainable web-based calculator
Source: Front Psychol. 2026 Jun 17;17:1836626. doi: 10.3389/fpsyg.2026.1836626 (PMC13318977; doi:10.3389/fpsyg.2026.1836626)
Supplement: Supplementary file 1 [file Data_Sheet_1.zip › Supplementary Files/Supplementary File 7.xlsx]

## Sheet: Sheet1
Cut1	Cut2	Cut3	Sensitivity	Specificity	Accuracy	Precision	F1	Youden	AUC
14	3	3	1	0.98242	0.984916	0.903955	0.949554	0.98242	0.99121
14	3	4	0.99375	0.98242	0.984028	0.903409	0.946428	0.97617	0.988085
14	3	5	0.99375	0.98242	0.984028	0.903409	0.946428	0.97617	0.988085
14	3	6	0.99375	0.98242	0.984028	0.903409	0.946428	0.97617	0.988085
14	6	3	0.9875	0.983454	0.984028	0.908046	0.946107	0.970954	0.985477
14	6	4	0.9875	0.983454	0.984028	0.908046	0.946107	0.970954	0.985477
14	6	5	0.9875	0.983454	0.984028	0.908046	0.946107	0.970954	0.985477
14	6	6	0.9875	0.983454	0.984028	0.908046	0.946107	0.970954	0.985477
14	4	3	0.9875	0.98242	0.983141	0.902857	0.943283	0.96992	0.98496
14	4	4	0.9875	0.98242	0.983141	0.902857	0.943283	0.96992	0.98496
14	4	5	0.9875	0.98242	0.983141	0.902857	0.943283	0.96992	0.98496
14	4	6	0.9875	0.98242	0.983141	0.902857	0.943283	0.96992	0.98496
14	5	3	0.9875	0.98242	0.983141	0.902857	0.943283	0.96992	0.98496
14	5	4	0.9875	0.98242	0.983141	0.902857	0.943283	0.96992	0.98496
14	5	5	0.9875	0.98242	0.983141	0.902857	0.943283	0.96992	0.98496
14	5	6	0.9875	0.98242	0.983141	0.902857	0.943283	0.96992	0.98496
14	7	3	0.98125	0.986556	0.985803	0.923529	0.951515	0.967806	0.983903
14	7	4	0.98125	0.986556	0.985803	0.923529	0.951515	0.967806	0.983903
14	7	5	0.98125	0.986556	0.985803	0.923529	0.951515	0.967806	0.983903
14	7	6	0.98125	0.986556	0.985803	0.923529	0.951515	0.967806	0.983903
Supplementary File 4: Multidimensional cutoff grid search across FLLB dimensions
