# Supplementary material for: Identifying foreign language learning burnout: latent profiles, cutoff points, and an explainable web-based calculator
Source: Front Psychol. 2026 Jun 17;17:1836626. doi: 10.3389/fpsyg.2026.1836626 (PMC13318977; doi:10.3389/fpsyg.2026.1836626)
Supplement: Supplementary file 1 [file Data_Sheet_1.zip › Supplementary Files/Supplementary File 9.xlsx]

## Sheet: Sheet1
Characteristic	Overall (n = 216)	FLLB 1 (n = 27)	FLLB 0 (n = 189)	Statistics	P-value
Gender, n(%)	107(49.54)	18(66.67)	89(47.09)	3.62	0.057
	109(50.46)	9(33.33)	100(52.91)
Grade, n(%)	45(20.83)	5(18.52)	40(21.16)	3.66	0.454
	32(14.81)	5(18.52)	27(14.29)
	43(19.91)	8(29.63)	35(18.52)
	58(26.85)	7(25.93)	51(26.98)
	38(17.59)	2(7.41)	36(19.05)
OC, n(%)	12(5.56)	1(3.70)	11(5.82)	0.2	0.653
	204(94.44)	26(96.30)	178(94.18)
FI,n(%)	69(31.94)	9(33.33)	60(31.75)	3.7	0.447
	88(40.74)	9(33.33)	79(41.80)
	34(15.74)	6(22.22)	28(14.81)
	18(8.33)	1(3.70)	17(8.99)
	7(3.24)	2(7.41)	5(2.65)
FE, n(%)	23(10.65)	4(14.81)	19(10.05)	5.8	0.122
	137(63.43)	21(77.78)	116(61.38)
	42(19.44)	1(3.70)	41(21.69)
	14(6.48)	1(3.70)	13(6.88)
ME, n(%)	27(12.50)	1(3.70)	26(13.76)	7.1	0.069
	134(62.04)	23(85.19)	111(58.73)
	40(18.52)	2(7.41)	38(20.11)
	15(6.94)	1(3.70)	14(7.41)
FO, n(%)	106(49.07)	16(59.26)	90(47.62)	nan	nan
	72(33.33)	9(33.33)	63(33.33)
	24(11.11)	2(7.41)	22(11.64)
	12(5.56)	0(0.00)	12(6.35)
	2(0.93)	0(0.00)	2(1.06)
MO, n(%)	137(63.43)	19(70.37)	118(62.43)	nan	nan
	38(17.59)	6(22.22)	32(16.93)
	30(13.89)	2(7.41)	28(14.81)
	10(4.63)	0(0.00)	10(5.29)
	1(0.46)	0(0.00)	1(0.53)
Age, median[IQR]	15[14,16]	15[14,16]	15[14,16]	0.43	0.659
AS, median[IQR]	49[46,58]	59[48,64]	48[46,56]	-3.71	<0.001
Engagement, median[IQR]	44[42,51]	43[39,51]	44[42,51]	0.45	0.651
TAS, median[IQR]	32[27,36]	31[26,36]	32[27,36]	1.71	0.084
FLE, median[IQR]	37[33,43]	33[31,36]	37[33,43]	3.5	<0.001
SD, median[IQR]	8[7,8]	8[7,8]	7[7,8]	-0.94	0.339
Supplementary File 5: Demographic characteristics of participants in the independent external validation set
