# Supplementary material for: Identifying foreign language learning burnout: latent profiles, cutoff points, and an explainable web-based calculator
Source: Front Psychol. 2026 Jun 17;17:1836626. doi: 10.3389/fpsyg.2026.1836626 (PMC13318977; doi:10.3389/fpsyg.2026.1836626)
Supplement: Supplementary file 1 [file Data_Sheet_1.zip › Supplementary Files/Supplenmentary File 5.xlsx]

## Sheet: Sheet1
Model	Hyperparameter
Logistic Regression (LR)	C = 0.01, l1_ratio = None, max_iter = 50, penalty = l2, solver = lbfgs, tol = 0.0001
Extreme Gradient Boosting (Xgboost)	colsample_bytree = 1, learning_rate = 0.1, max_depth = 8, min_child_weight = 2, n_estimators = 20, reg_lambda = 0.5, subsample = 1
Light Gradient Boosting Machine (LightGBM )	boosting_type = gbdt, learning_rate = 0.001, max_depth = 20, n_estimators = 50, num_leaves = 100
Random Forest (RF)	criterion = gini, max_depth = None, max_features = sqrt, min_impurity_decrease = 0.0, min_samples_leaf = 1, min_samples_split = 2, n_estimators = 100
Gradient Boosting Decision Tree (GBDT)	learning_rate = 2, loss = exponential, max_depth = 20, min_samples_leaf = 1, min_samples_split = 50, n_estimators = 100
Support Vector Machine (SVM)	C = 0.1, gamma = scale, kernel = rbf, max_iter = 50, probability = True, tol = 0.001
Supplementary File 2: Hyperparameters for six machine learning models
